# Supplementary material for: SAMD9L acts as an antiviral factor against HIV-1 and primate lentiviruses by restricting viral and cellular translation
Source: PLoS Biol. 2024 Jul 3;22(7):e3002696. doi: 10.1371/journal.pbio.3002696 (PMC11221667; doi:10.1371/journal.pbio.3002696)
Supplement: S1 Data — (XLSX) [file pbio.3002696.s010.xlsx]

## Sheet: Associated with Fig1B,1E
Infectious virus yields of HIV-1 as titered in TZM-bl cells (mean of technical duplicates RLU per biological replicates)
Condition	rep1	w/wo 1	rep2	w/wo 2	rep3	w/wo 3	rep4	w/wo 4	rep5	w/wo 5
empty_LAI	809945	1	1068419	1	192624	1	397892	1
S9-1500_LAI	1848327	2.28204	1.6387e+06	1.53376	460928	2.39289	836836	2.10318
S9L-1500_LAI	814382	1.00548	894628	0.837338	141488	0.734529	225514	0.566771
empty_HIV-2	6187.5	1	12685.5	1	10663	1
S9-1500_HIV-2	8360	1.35111	9277	0.731307	11828.5	1.1093
S9L-1500_HIV-2	3331	0.538343	3593.5	0.283276	4847.5	0.454609
empty_pWITO	73942.5	1	7899.5	1	24481.5	1	5955.5	1
S9-1500_pWITO	164727	2.22777	15769.5	1.99627	42159.5	1.7221	16795.5	2.82017
S9L-1500_pWITO	1186.5	0.0160463	379	0.0479777	1178	0.048118	350.5	0.0588532
empty_pCH077	271952	1	241444	1	102976	1	54395.5	1
S9-1500_pCH077	1.05431e+06	3.8768	483590	2.00291	363866	3.53349	125154	2.30082
S9L-1500_pCH077	15603.5	0.0573758	15732	0.0651581	18857	0.183119	2674.5	0.0491677
empty_SIVagm	131963	1	677808	1	577786	1	345310	1
S9-1500_SIVagm	201800	1.52922	480816	0.709369	334496	0.578927	340798	0.986935
S9L-1500_SIVagm	65304.5	0.49487	157143	0.23184	192490	0.333151	119340	0.345603
empty_SIVmac	34187	1	26833.5	1	18012	1	6547	1
S9-1500_SIVmac	46523	1.36084	35276	1.31463	21195	1.17672	8387.5	1.28112
S9L-1500_SIVmac	10249.5	0.299807	4247	0.158272	2119.75	0.117685	174.5	0.0266534
empty_NLADA	79000	1	43961	1	17853.5	1	72104.5	1	14280.5	1
S9-1500_NLADA	134196	1.69869	87617.5	1.99307	28882	1.61772	139500	1.93469
S9L-1500_NLADA	26279	0.332646							5510	0.385841

## Sheet: Associated with Fig1D
	Experimentator 1	Experimentator 2	Experimentator 3
Condition	Mean (cells/mL): 48h post-transfection and 72h post-plating cells at 0.2E+06
Empty	3096000	1.854e+06	4400000
	2790000	2052000	4320000
			5.28667e+06
SAMD9	2286000	2268000	5940000
	2322000	1512000	6240000
			5760000
SAMD9L	3780000	1.674e+06	6060000
	2628000	1.656e+06	5700000
			4800000

## Sheet: Associated with Fig1F,S2D
MLV-GFP infections (% GFP+ cells)
Rep 1 - Raw							Rep 2 - Raw							Rep 3 - Raw						(Fig S2D)
	0ul	5ul	10ul	50ul	100ul			0ul	5ul	10ul	50ul	100ul			0ul	5ul	10ul	50ul	100ul
empty MLV	0.2	8.15	14.95	52.3	73		empty MLV	0.1	11.3	20.65	64.25	82.6		empty MLV	0.1	4.15	7.75	31.75	50.45
SAMD9L MLV	0.3	7.85	15.5	52.4	72.1		SAMD9L MLV	0.1	7.3	13.95	48	69.25		SAMD9L MLV	0.2	4.6	8.65	36.4	54.4
Rep 1 - Normalized							Rep 2 - Normalized							Rep 3 - Normalized								Average (Fig 1F)
	0ul	5ul	10ul	50ul	100ul			0ul	5ul	10ul	50ul	100ul			0ul	5ul	10ul	50ul	100ul			50ul
empty MLV		1	1	1	1		empty MLV		1	1	1	1		empty MLV		1	1	1	1		empty MLV	1
SAMD9L MLV		0.96319	1.03679	1.00191	0.987671		SAMD9L MLV		0.646018	0.675545	0.747082	0.838378		SAMD9L MLV		1.10843	1.11613	1.14646	1.0783		SAMD9L MLV	0.96515

## Sheet: Associated with Fig1G
MOPV viral titers (FFU/mL)
	control	SAMD9L
rep1	4100000	1950000
rep2	1000000	750000
rep3	3000000	800000

## Sheet: Associated with Fig1H
VSV-GFP+ cells (FACS analysis, mean of technical duplicates per biological replicates)
rep1		w/wo		rep2		w/wo		rep3		w/wo		rep4		w/wo
Empty	53.1	1		Empty	14.5	1		Empty	64.1	1		Empty	35.1	1
hS9L	58	1.09228		hS9L	11.3	0.77931		hS9L	68.3	1.06552		hS9L	38.9	1.10826
hS9Ldm	71.5	1.34652		hS9Ldm	30.8	2.12414		hS9Ldm	76.8	1.19813		hS9Ldm	63.2	1.80057
ISG-20	11.9	0.224105		ISG-20	9.61	0.662759		ISG-20	40.3	0.628705		ISG-20	25.7	0.732194

## Sheet: Associated with Fig2B
ELISA titration of lentiviral p24 or p27 gag in the supernatant
	p24 or p27 (ng/µl)
Condition	rep1	rep2	rep3
empty_LAI	208.168	121.21	113.218
S9L-1500_LAI	161.832	107.31	73.4158
empty_pWITO	27.8713	8.41	17.1782
S9L-1500_pWITO	2.24257	1.02475	1.5495
empty_pCH077	26.5842	17.81	12.9208
S9L-1500_pCH077	3.28218	3.67822	3.31188
empty_HIV-2	13.8571	22.0143	6.14286
S9L-1500_HIV-2	5.78571	8.3	1.5
empty_SIVagm	0.892857	1.62286	0.735714
S9L-1500_SIVagm	0.285714	0.251429	0.157143
empty_SIVmac	58.6429	49.5857	39.2143
S9L-1500_SIVmac	11.3571	11.0857	6.28571

## Sheet: Associated with Fig3B
			REP1 (U6 normalization)								REP1 (TBP normalization)								REP1 (double normalization)
Well	Sample Name	Target Name	RQ	Cт	Cт Mean	Cт SD		Well	Sample Name	Target Name	RQ	Cт	Cт Mean	Cт SD		Well	Sample Name	Target Name	RQ	Cт	Cт Mean	Cт SD
A1	empty	TBP	1		23.7676	0.0252841		A1	empty	TBP			23.7676	0.0252841		A1	empty	TBP			23.7676	0.0252841
A3	empty	HIV-1 5' LTR	1		15.6154	0.216472		A3	empty	HIV-1 5' LTR	1		15.6154	0.216472		A3	empty	HIV-1 5' LTR	1		15.6154	0.216472
A5	empty	HIV-1 Gag	1		16.3072	0.207263		A5	empty	HIV-1 Gag	1		16.3072	0.207263		A5	empty	HIV-1 Gag	1		16.3072	0.207263
A7	empty	U6			19.2413	0.172344		A7	empty	U6	1		19.2413	0.172344		A7	empty	U6			19.2413	0.172344
B1	SAMD9	TBP	0.794493		23.6671	0.031863		B1	SAMD9	TBP			23.6671	0.031863		B1	SAMD9	TBP			23.6671	0.031863
B3	SAMD9	HIV-1 5' LTR	1.73949		14.3844	0.0087045		B3	SAMD9	HIV-1 5' LTR	2.18943		14.3844	0.0087045		B3	SAMD9	HIV-1 5' LTR	1.95154		14.3844	0.0087045
B5	SAMD9	HIV-1 Gag	1.85403		14.9842	0.0231444		B5	SAMD9	HIV-1 Gag	2.3336		14.9842	0.0231444		B5	SAMD9	HIV-1 Gag	2.08004		14.9842	0.0231444
B7	SAMD9	U6			18.8089	0.0249981		B7	SAMD9	U6	1.25866		18.8089	0.0249981		B7	SAMD9	U6			18.8089	0.0249981
C1	SAMD9L	TBP	0.782596		23.8227	0.0265249		C1	SAMD9L	TBP			23.8227	0.0265249		C1	SAMD9L	TBP			23.8227	0.0265249
C3	SAMD9L	HIV-1 5' LTR	0.974498		15.3542	0.00413916		C3	SAMD9L	HIV-1 5' LTR	1.24521		15.3542	0.00413916		C3	SAMD9L	HIV-1 5' LTR	1.10157		15.3542	0.00413916
C5	SAMD9L	HIV-1 Gag	0.892298		16.1731	0.00837947		C5	SAMD9L	HIV-1 Gag	1.14018		16.1731	0.00837947		C5	SAMD9L	HIV-1 Gag	1.00865		16.1731	0.00837947
C7	SAMD9L	U6			18.9428	0.0290564		C7	SAMD9L	U6	1.2778		18.9428	0.0290564		C7	SAMD9L	U6			18.9428	0.0290564
G9	water	TBP		Undetermined				G9	water	TBP		Undetermined				G9	water	TBP		Undetermined
G10	water	HIV-1 5' LTR		36.7236				G10	water	HIV-1 5' LTR		36.7236				G10	water	HIV-1 5' LTR		36.7236
G11	water	HIV-1 Gag		35.0906				G11	water	HIV-1 Gag		35.0906				G11	water	HIV-1 Gag		35.0906
G12	water	U6		37.079				G12	water	U6		37.079				G12	water	U6		37.079
H9	water	TBP		Undetermined				H9	water	TBP		Undetermined				H9	water	TBP		Undetermined
H10	water	HIV-1 5' LTR		Undetermined				H10	water	HIV-1 5' LTR		Undetermined				H10	water	HIV-1 5' LTR		Undetermined
H11	water	HIV-1 Gag		Undetermined				H11	water	HIV-1 Gag		Undetermined				H11	water	HIV-1 Gag		Undetermined
H12	water	U6		36.1586				H12	water	U6		36.1586				H12	water	U6		36.1586
			REP2 (U6 normalization)								REP2 (TBP normalization)								REP2 (double normalization)
Well	Sample Name	Target Name	RQ	Cт	Cт Mean	Cт SD		Well	Sample Name	Target Name	RQ	Cт	Cт Mean	Cт SD		Well	Sample Name	Target Name	RQ	Cт	Cт Mean	Cт SD
A1	empty	TBP	1		19.3726	0.00868293		A1	empty	TBP			19.3726	0.00868293		A1	empty	TBP			19.3726	0.00868293
A3	empty	HIV-1 5' LTR	1		16.9433	0.212312		A3	empty	HIV-1 5' LTR	1		16.9433	0.212312		A3	empty	HIV-1 5' LTR	1		16.9433	0.212312
A5	empty	HIV-1 Gag	1		12.2882	0.0931486		A5	empty	HIV-1 Gag	1		12.2882	0.0931486		A5	empty	HIV-1 Gag	1		12.2882	0.0931486
A7	empty	U6			20.9581	0.445436		A7	empty	U6	1		20.9581	0.445436		A7	empty	U6			20.9581	0.445436
B1	SAMD9	TBP	1.20305		18.7531	0.0618594		B1	SAMD9	TBP			18.7531	0.0618594		B1	SAMD9	TBP			18.7531	0.0618594
B3	SAMD9	HIV-1 5' LTR	1.31239		16.1983	0.0899919		B3	SAMD9	HIV-1 5' LTR	1.09088		16.1983	0.0899919		B3	SAMD9	HIV-1 5' LTR	1.19652		16.1983	0.0899919
B5	SAMD9	HIV-1 Gag	1.39949		11.4505	0.00755069		B5	SAMD9	HIV-1 Gag	1.16328		11.4505	0.00755069		B5	SAMD9	HIV-1 Gag	1.27593		11.4505	0.00755069
B7	SAMD9	U6			20.6053	0.175814		B7	SAMD9	U6	0.831219		20.6053	0.175814		B7	SAMD9	U6			20.6053	0.175814
C1	SAMD9L	TBP	1.14153		18.6848	0.0114329		C1	SAMD9L	TBP			18.6848	0.0114329		C1	SAMD9L	TBP			18.6848	0.0114329
C3	SAMD9L	HIV-1 5' LTR	1.1142		16.2904	0.0386699		C3	SAMD9L	HIV-1 5' LTR	0.976058		16.2904	0.0386699		C3	SAMD9L	HIV-1 5' LTR	1.04284		16.2904	0.0386699
C5	SAMD9L	HIV-1 Gag	1.0432		11.7304	0.041689		C5	SAMD9L	HIV-1 Gag	0.91386		11.7304	0.041689		C5	SAMD9L	HIV-1 Gag	0.976389		11.7304	0.041689
C7	SAMD9L	U6			20.4612	0.151764		C7	SAMD9L	U6	0.876019		20.4612	0.151764		C7	SAMD9L	U6			20.4612	0.151764
G9	water	TBP		39.0114				G9	water	TBP		39.0114				G9	water	TBP		39.0114
G10	water	HIV-1 5' LTR		36.3219				G10	water	HIV-1 5' LTR		36.3219				G10	water	HIV-1 5' LTR		36.3219
G11	water	HIV-1 Gag		37.1708				G11	water	HIV-1 Gag		37.1708				G11	water	HIV-1 Gag		37.1708
G12	water	U6		Undetermined				G12	water	U6		Undetermined				G12	water	U6		Undetermined
H9	water	TBP		37.1452				H9	water	TBP		37.1452				H9	water	TBP		37.1452
H10	water	HIV-1 5' LTR		35.6677				H10	water	HIV-1 5' LTR		35.6677				H10	water	HIV-1 5' LTR		35.6677
H11	water	HIV-1 Gag		29.8077				H11	water	HIV-1 Gag		29.8077				H11	water	HIV-1 Gag		29.8077
H12	water	U6		Undetermined				H12	water	U6		Undetermined				H12	water	U6		Undetermined
			REP3 (U6 normalization)								REP3 (TBP normalization)								REP3 (double normalization)
Well	Sample Name	Target Name	RQ	Cт	Cт Mean	Cт SD		Well	Sample Name	Target Name	RQ	Cт	Cт Mean	Cт SD		Well	Sample Name	Target Name	RQ	Cт	Cт Mean	Cт SD
A7	empty	U6			21.6701	0.224492		A7	empty	U6	1		21.6701	0.224492		A7	empty	U6			21.6701	0.224492
B7	SAMD9	U6			21.5332	0.0684883		B7	SAMD9	U6	1.12952		21.5332	0.0684883		B7	SAMD9	U6			21.5332	0.0684883
C7	SAMD9L	U6			21.2252	0.0124458		C7	SAMD9L	U6	1.09449		21.2252	0.0124458		C7	SAMD9L	U6			21.2252	0.0124458
G12	water	U6		Undetermined				G12	water	U6		Undetermined				G12	water	U6		Undetermined
H12	water	U6		36.987				H12	water	U6		36.987				H12	water	U6		36.987
A1	empty	TBP	1		24.025	0.345372		A1	empty	TBP			24.025	0.345372		A1	empty	TBP			24.025	0.345372
B1	SAMD9	TBP	0.885335		24.0637	0.011673		B1	SAMD9	TBP			24.0637	0.011673		B1	SAMD9	TBP			24.0637	0.011673
C1	SAMD9L	TBP	0.913665		23.7103	0.0454593		C1	SAMD9L	TBP			23.7103	0.0454593		C1	SAMD9L	TBP			23.7103	0.0454593
G9	water	TBP		36.9688				G9	water	TBP		36.9688				G9	water	TBP		36.9688
H9	water	TBP		36.5959				H9	water	TBP		36.5959				H9	water	TBP		36.5959
A5	empty	HIV-1 Gag	1		17.7455	0.124575		A5	empty	HIV-1 Gag	1		17.7455	0.124575		A5	empty	HIV-1 Gag	1		17.7455	0.124575
B5	SAMD9	HIV-1 Gag	0.996231		17.614	0.0630274		B5	SAMD9	HIV-1 Gag	1.12526		17.614	0.0630274		B5	SAMD9	HIV-1 Gag	1.05878		17.614	0.0630274
C5	SAMD9L	HIV-1 Gag	1.05116		17.2286	0.149348		C5	SAMD9L	HIV-1 Gag	1.15049		17.2286	0.149348		C5	SAMD9L	HIV-1 Gag	1.0997		17.2286	0.149348
G11	water	HIV-1 Gag		34.544				G11	water	HIV-1 Gag		34.544				G11	water	HIV-1 Gag		34.544
H11	water	HIV-1 Gag		33.9336				H11	water	HIV-1 Gag		33.9336				H11	water	HIV-1 Gag		33.9336
A3	empty	HIV-1 5' LTR	1		16.0879	0.195669		A3	empty	HIV-1 5' LTR	1		16.0879	0.195669		A3	empty	HIV-1 5' LTR	1		16.0879	0.195669
B3	SAMD9	HIV-1 5' LTR	0.957444		16.0137	0.0218759		B3	SAMD9	HIV-1 5' LTR	1.08145		16.0137	0.0218759		B3	SAMD9	HIV-1 5' LTR	1.01756		16.0137	0.0218759
C3	SAMD9L	HIV-1 5' LTR	1.17645		15.4086	0.0186963		C3	SAMD9L	HIV-1 5' LTR	1.28761		15.4086	0.0186963		C3	SAMD9L	HIV-1 5' LTR	1.23077		15.4086	0.0186963
G10	water	HIV-1 5' LTR		Undetermined				G10	water	HIV-1 5' LTR		Undetermined				G10	water	HIV-1 5' LTR		Undetermined
H10	water	HIV-1 5' LTR		36.9771				H10	water	HIV-1 5' LTR		36.9771				H10	water	HIV-1 5' LTR		36.9771

## Sheet: Associated with Fig4C-D + S6
Replication of HIV-1 in HelaP4P5 Knock-down cells over a six-day period (replications performed in duplicates within each biological replicate)
Rep1 (RLU minus blank, mean of technical duplicate)
Conditions	day 2	day 4	day 6
Hela P4P5 sh control + TFpCH077	8218.5	21925	12184.5
Hela P4P5 sh control + TFpCH077	1573.5	12530	5891.5
Hela P4P5 sh S9L + TFpCH077	1335.5	52626	46014.5
Hela P4P5 sh S9L + TFpCH077	4283.5	71257	57893.5
Rep2 (RLU minus blank, mean of technical duplicate)
Conditions	day 2	day 4	day 6
Hela P4P5 sh control + TFpCH077	11696	3621	12452.5
Hela P4P5 sh control + TFpCH077	12347	13637	5619.5
Hela P4P5 sh S9L + TFpCH077	11711	21949	20051.5
Hela P4P5 sh S9L + TFpCH077	27186	31470	19870.5
Rep3 (RLU minus blank, mean of technical duplicate)
Conditions	day 2	day 4	day 6
Hela P4P5 sh control + TFpCH077	5670.89	2740.07	615.039
Hela P4P5 sh control + TFpCH077	4650.89	1626.07	1069.04
Hela P4P5 sh S9L + TFpCH077	5467.89	3968.07	1215.04
Hela P4P5 sh S9L + TFpCH077	5493.89	8660.07	2568.04
Rep1 (RLU minus blank, mean of technical duplicate)
Conditions	day 2	day 4	day 6
Hela P4P5 sh control + TFpCH077:VSVg	55635.5	101168	32180.5
Hela P4P5 sh control + TFpCH077:VSVg	49127.5	87583	28139.5
Hela P4P5 sh S9L + TFpCH077:VSVg	34778.5	155387	131020
Hela P4P5 sh S9L + TFpCH077:VSVg	18975.5	127946	113618
Rep2 (RLU minus blank, mean of technical duplicate)
Conditions	day 2	day 4	day 6
Hela P4P5 sh control + TFpCH077:VSVg	31606	61559	52276.5
Hela P4P5 sh control + TFpCH077:VSVg	42912	78144	76003.5
Hela P4P5 sh S9L + TFpCH077:VSVg	26027	81437	80876.5
Hela P4P5 sh S9L + TFpCH077:VSVg	46761	72507	84259.5
Rep3 (RLU minus blank, mean of technical duplicate)
Conditions	day 2	day 4	day 6
Hela P4P5 sh control + TFpCH077:VSVg	33532	13786
Hela P4P5 sh control + TFpCH077:VSVg	32212	9232	9102
Hela P4P5 sh S9L + TFpCH077:VSVg	32070	26247	17816
Hela P4P5 sh S9L + TFpCH077:VSVg	37091	28375	19784
Rep1 (RLU minus blank, mean of technical duplicate)
Conditions	day 2	day 4	day 6
Hela P4P5 sh control + LAI	338.5	2137	2388.5
Hela P4P5 sh control + LAI	3155.5	2240	1873.5
Hela P4P5 sh S9L + LAI	5741.5	21617	36216.5
Hela P4P5 sh S9L + LAI	2739.5	13478	21906.5
Rep2 (RLU minus blank, mean of technical duplicate)
Conditions	day 2	day 4	day 6
Hela P4P5 sh control + LAI	9278	1578	5100.5
Hela P4P5 sh control + LAI	5622	1591	2628.5
Hela P4P5 sh S9L + LAI	13377	8861	8695.5

## Sheet: Associated with Fig5E-H
Infectious virus yields of HIV-1 or SIVagm as titered in TZM-bl cells
Fig. 5E	RLU minus blank, mean of technical duplicate
Conditions	rep1	rep2	rep3	rep4	rep5	rep6	rep7	rep8	rep9	rep10
empty	254918	111002	1739.5	1417.5	15441.5	2825.5	40111.5	76915	186106	247652
SAMD9L	11410	24233.5	250	352.5	5046.5	1009.5	2839.5	23156.5	17476.5	59663
SAMD9L E198A/D243A	813950	220258	4552.5	3379	23161	10034	109959	101649	286091	457957
Fig. 5G	RLU minus blank, mean of technical duplicate
Conditions	rep1	rep2	rep3	rep4
empty	98796.5	170498	91556.5	242702
SAMD9L	30762.5	87270.5	51656	127064
SAMD9L E198A/D243A	102077	178245	60237	356545
Fig. 5H	RLU minus blank, mean of technical duplicate
Conditions	rep1	rep2	rep3
empty	254918	54186	111002
chSAMD9L	197666	16621	51886
chSAMD9L D237A	652686	79688.5	259456

## Sheet: Associated with Fig6B
Fig. 6B	Median fluorescence intensity (MFI)
Conditions	rep1		rep2		rep3
Gate	“high OPP” TFP -	“high OPP” TFP +	“high OPP” TFP -	“high OPP” TFP +	“high OPP” TFP -	“high OPP” TFP +
SAMD9L	23847	14648	22031	15711	18520	10867
SAMD9L E198A/D243A	20168	21698	20353	22851	15759	19385

[truncated: 8 more sheets: Associated with Fig6E, Associated with Fig7A + S2E, Associated with Fig7B, Associated with FigS1B, Associated with FigS2A-B, Associated with FigS2C, Associated with FigS3A, Associated with FigS5B-C]
