# Supplementary material for: SAMD9L acts as an antiviral factor against HIV-1 and primate lentiviruses by restricting viral and cellular translation
Source: PLoS Biol. 2024 Jul 3;22(7):e3002696. doi: 10.1371/journal.pbio.3002696 (PMC11221667; doi:10.1371/journal.pbio.3002696)
Supplement: S2 Data — (ZIP) [file pbio.3002696.s011.zip]

Archive with 16 entries (15 files):
- S2_data/
- __MACOSX/._S2_data
- S2_data/gating strategy.pdf
- __MACOSX/S2_data/._gating strategy.pdf
- S2_data/.DS_Store
- __MACOSX/S2_data/._.DS_Store
- S2_data/empty control.fcs
- __MACOSX/S2_data/._empty control.fcs
- S2_data/S9L.fcs
- __MACOSX/S2_data/._S9L.fcs
- S2_data/S9L F886Lfs11.fcs
- __MACOSX/S2_data/._S9L F886Lfs11.fcs
- S2_data/S9L E198A+D243A.fcs
- __MACOSX/S2_data/._S9L E198A+D243A.fcs
- S2_data/S9L F886Lfs11 E198A+D243A.fcs
- __MACOSX/S2_data/._S9L F886Lfs11 E198A+D243A.fcs
